# Supplementary material for: Overview of the Role of Cell Wall DUF642 Proteins in Plant Development
Source: Int J Mol Sci. 2019 Jul 6;20(13):3333. doi: 10.3390/ijms20133333 (PMC6651502; doi:10.3390/ijms20133333)
Supplement: Supplementary file 1 [file ijms-20-03333-s001.zip]

Archive with 2 entries (2 files):
- Supplemental_material-v5.pdf
- Supplemental_tablesV5.xlsx
